# Supplementary material for: An Environmentally Compatible and Less Costly (Greener) Microwave Digestion Method of Bone Samples Using Dilute Nitric Acid for Analysis by ICP-MS
Source: Molecules. 2024 Nov 22;29(23):5517. doi: 10.3390/molecules29235517 (PMC11643719; doi:10.3390/molecules29235517)
Supplement: Supplementary file 1 [file molecules-29-05517-s001.zip]

Archive with 1 entries (1 files):
- molecules-3324729-supplementary.pdf
